# Supplementary material for: Data on using single- and mixed-mode resins for capture chromatography of recombinant human thioredoxin from Escherichia coli
Source: Data Brief. 2020 Nov 6;33:106500. doi: 10.1016/j.dib.2020.106500 (PMC7683221; doi:10.1016/j.dib.2020.106500)
Supplement: Supplementary file 1 [file mmc1.xlsx]

## Sheet: Raw HCP data
Resin	pH	Cond (mS/cm)	Replicate	Sample	Absorbance		clarified lysate	absorbance
CaptoAdhere	6	1	1	FT	0.2953		replicate 1	1.4627
CaptoAdhere	6	1	2	FT	0.326		replicate 2	1.4563
CaptoAdhere	6	1	3	FT	0.3462		replicate 3	1.4987
CaptoAdhere	6	5	1	FT	0.4227
CaptoAdhere	6	5	2	FT	0.4396
CaptoAdhere	6	5	3	FT	0.4316
CaptoAdhere	6	10	1	FT	0.395567
CaptoAdhere	6	10	2	FT	0.428967
CaptoAdhere	6	10	3	FT	0.415167
CaptoAdhere	7	1	1	FT	0.338567
CaptoAdhere	7	1	2	FT	0.307367
CaptoAdhere	7	1	3	FT	0.311767
CaptoAdhere	7	5	1	FT	0.451467
CaptoAdhere	7	5	2	FT	0.440267
CaptoAdhere	7	5	3	FT	0.429467
CaptoAdhere	7	10	1	FT	0.420767
CaptoAdhere	7	10	2	FT	0.401967
CaptoAdhere	7	10	3	FT	0.387167
CaptoAdhere	8	1	1	FT	0.321767
CaptoAdhere	8	1	2	FT	0.332567
CaptoAdhere	8	1	3	FT	0.309067
CaptoAdhere	8	5	1	FT	0.429967
CaptoAdhere	8	5	2	FT	0.444867
CaptoAdhere	8	5	3	FT	0.432767
CaptoAdhere	8	10	1	FT	0.407067
CaptoAdhere	8	10	2	FT	0.388867
CaptoAdhere	8	10	3	FT	0.419167
CaptoAdhere	6	1	1	W	0.016733
CaptoAdhere	6	1	2	W	0.020133
CaptoAdhere	6	1	3	W	0.008133
CaptoAdhere	6	5	1	W	0.058733
CaptoAdhere	6	5	2	W	0.056533
CaptoAdhere	6	5	3	W	0.043133
CaptoAdhere	6	10	1	W	0.070633
CaptoAdhere	6	10	2	W	0.051133
CaptoAdhere	6	10	3	W	0.088533
CaptoAdhere	7	1	1	W	0.015433
CaptoAdhere	7	1	2	W	-0.011267
CaptoAdhere	7	1	3	W	0.019833
CaptoAdhere	7	5	1	W	0.058733
CaptoAdhere	7	5	2	W	0.038933
CaptoAdhere	7	5	3	W	0.051333
CaptoAdhere	7	10	1	W	0.052633
CaptoAdhere	7	10	2	W	1.86553
CaptoAdhere	7	10	3	W	0.013133
CaptoAdhere	8	1	1	W	0.007833
CaptoAdhere	8	1	2	W	-0.005967
CaptoAdhere	8	1	3	W	0.082633
CaptoAdhere	8	5	1	W	0.035133
CaptoAdhere	8	5	2	W	0.507733
CaptoAdhere	8	5	3	W	0.047633
CaptoAdhere	8	10	1	W	0.040433
CaptoAdhere	8	10	2	W	0.025533
CaptoAdhere	8	10	3	W	0.059633

## Sheet: Raw hTrx data
Resin	pH	Cond (mS/cm)	Replicate	Sample	Absorbance
CaptoAdhere	6	1	1	FT	-0.001033
CaptoAdhere	6	1	2	FT	-0.001133
CaptoAdhere	6	1	3	FT	-0.001733
CaptoAdhere	6	5	1	FT	0.008967
CaptoAdhere	6	5	2	FT	0.006967
CaptoAdhere	6	5	3	FT	0.005767
CaptoAdhere	6	10	1	FT	0.291167
CaptoAdhere	6	10	2	FT	0.016267
CaptoAdhere	6	10	3	FT	0.038667
CaptoAdhere	7	1	1	FT	0.340767
CaptoAdhere	7	1	2	FT	0.002967
CaptoAdhere	7	1	3	FT	0.002267
CaptoAdhere	7	5	1	FT	0.006467
CaptoAdhere	7	5	2	FT	0.007367
CaptoAdhere	7	5	3	FT	0.006067
CaptoAdhere	7	10	1	FT	0.021267
CaptoAdhere	7	10	2	FT	0.023467
CaptoAdhere	7	10	3	FT	0.011067
CaptoAdhere	8	1	1	FT	0.004267
CaptoAdhere	8	1	2	FT	0.002167
CaptoAdhere	8	1	3	FT	0.000967
CaptoAdhere	8	5	1	FT	0.003367
CaptoAdhere	8	5	2	FT	0.007367
CaptoAdhere	8	5	3	FT	0.005067
CaptoAdhere	8	10	1	FT	0.006367
CaptoAdhere	8	10	2	FT	0.004767
CaptoAdhere	8	10	3	FT	0.015367

## Sheet: Standard curves
Standard hTrx conc (ug/mL)	absorbance (1)	absorbance (2)	absorbance (3)	Avg absorbance
3	0.981467	1.84267	0.902667	1.24227
1.5	0.693167	0.658967	0.544767	0.6323
1	0.453567	0.540567	0.457567	0.4839
0.75	0.413167	0.392367	0.390867	0.3988
0.375	0.194667	0.172767	0.167267	0.178234
0.1875	0.088867	0.074567	0.073667	0.0790337
0.09375	0.025267	0.030167	0.029867	0.0284337
0	-0.000533	0.000567	-3.3e-05	3.33333e-07
Standard BSA conc (ug/mL)	Absorbance (1)	Absorbance (2)	Absorbance (3)	Avg absorbance
1500	1.16413	1.28843	1.17213	1.20823
1000	0.878833	0.908633	0.873833	0.8871
750	0.844433	0.850533	0.765233	0.820066
500	0.551933	0.557333	0.521533	0.5436
250	0.304933	0.299333	0.314533	0.306266
100	0.125333	0.115133	0.106533	0.115666
50	0.055433	0.047933	0.045033	0.0494663
0	0.011333	-0.005667	-0.005667	-3.33333e-07

## Sheet: HCP concentration
Resin	pH	Cond (mS/cm)	Replicate	Sample	Absorbance	Dilution Factor	Conc (ug/mL)	Volume (mL)	HCP (ug)		clarified lysate	absorbance	conc	dilution	volume	HCP (ug)	average
CaptoAdhere	6	1	1	FT	0.2953	1	290.125	0.5	145.062		replicate 1	1.4627	1749.37	1	0.25	437.344	440.427
CaptoAdhere	6	1	2	FT	0.326	1	328.5	0.5	164.25		replicate 2	1.4563	1741.38	1	0.25	435.344
CaptoAdhere	6	1	3	FT	0.3462	1	353.75	0.5	176.875		replicate 3	1.4987	1794.38	1	0.25	448.594
CaptoAdhere	6	5	1	FT	0.4227	1	449.375	0.25	112.344
CaptoAdhere	6	5	2	FT	0.4396	1	470.5	0.25	117.625
CaptoAdhere	6	5	3	FT	0.4316	1	460.5	0.25	115.125
CaptoAdhere	6	10	1	FT	0.395567	1	415.459	0.25	103.865
CaptoAdhere	6	10	2	FT	0.428967	1	457.209	0.25	114.302
CaptoAdhere	6	10	3	FT	0.415167	1	439.959	0.25	109.99
CaptoAdhere	7	1	1	FT	0.338567	1	344.209	0.5	172.104
CaptoAdhere	7	1	2	FT	0.307367	1	305.209	0.5	152.604
CaptoAdhere	7	1	3	FT	0.311767	1	310.709	0.5	155.354
CaptoAdhere	7	5	1	FT	0.451467	1	485.334	0.25	121.333
CaptoAdhere	7	5	2	FT	0.440267	1	471.334	0.25	117.833
CaptoAdhere	7	5	3	FT	0.429467	1	457.834	0.25	114.458
CaptoAdhere	7	10	1	FT	0.420767	1	446.959	0.25	111.74
CaptoAdhere	7	10	2	FT	0.401967	1	423.459	0.25	105.865
CaptoAdhere	7	10	3	FT	0.387167	1	404.959	0.25	101.24
CaptoAdhere	8	1	1	FT	0.321767	1	323.209	0.5	161.604
CaptoAdhere	8	1	2	FT	0.332567	1	336.709	0.5	168.354
CaptoAdhere	8	1	3	FT	0.309067	1	307.334	0.5	153.667
CaptoAdhere	8	5	1	FT	0.429967	1	458.459	0.25	114.615
CaptoAdhere	8	5	2	FT	0.444867	1	477.084	0.25	119.271
CaptoAdhere	8	5	3	FT	0.432767	1	461.959	0.25	115.49
CaptoAdhere	8	10	1	FT	0.407067	1	429.834	0.25	107.458
CaptoAdhere	8	10	2	FT	0.388867	1	407.084	0.25	101.771
CaptoAdhere	8	10	3	FT	0.419167	1	444.959	0.25	111.24
CaptoAdhere	6	1	1	W	0.016733	1	-58.0838	0.25	-14.5209
CaptoAdhere	6	1	2	W	0.020133	1	-53.8338	0.25	-13.4584
CaptoAdhere	6	1	3	W	0.008133	1	-68.8338	0.25	-17.2084
CaptoAdhere	6	5	1	W	0.058733	1	-5.58375	0.25	-1.39594
CaptoAdhere	6	5	2	W	0.056533	1	-8.33375	0.25	-2.08344
CaptoAdhere	6	5	3	W	0.043133	1	-25.0838	0.25	-6.27094
CaptoAdhere	6	10	1	W	0.070633	1	9.29125	0.25	2.32281
CaptoAdhere	6	10	2	W	0.051133	1	-15.0838	0.25	-3.77094
CaptoAdhere	6	10	3	W	0.088533	1	31.6662	0.25	7.91656
CaptoAdhere	7	1	1	W	0.015433	1	-59.7088	0.25	-14.9272
CaptoAdhere	7	1	2	W	-0.011267	1	-93.0838	0.25	-23.2709
CaptoAdhere	7	1	3	W	0.019833	1	-54.2088	0.25	-13.5522
CaptoAdhere	7	5	1	W	0.058733	1	-5.58375	0.25	-1.39594
CaptoAdhere	7	5	2	W	0.038933	1	-30.3338	0.25	-7.58344
CaptoAdhere	7	5	3	W	0.051333	1	-14.8338	0.25	-3.70844
CaptoAdhere	7	10	1	W	0.052633	1	-13.2088	0.25	-3.30219
CaptoAdhere	7	10	2	W	1.86553	1	2252.92	0.25	563.229
CaptoAdhere	7	10	3	W	0.013133	1	-62.5838	0.25	-15.6459
CaptoAdhere	8	1	1	W	0.007833	1	-69.2088	0.25	-17.3022
CaptoAdhere	8	1	2	W	-0.005967	1	-86.4588	0.25	-21.6147
CaptoAdhere	8	1	3	W	0.082633	1	24.2912	0.25	6.07281
CaptoAdhere	8	5	1	W	0.035133	1	-35.0838	0.25	-8.77094
CaptoAdhere	8	5	2	W	0.507733	1	555.666	0.25	138.917
CaptoAdhere	8	5	3	W	0.047633	1	-19.4588	0.25	-4.86469
CaptoAdhere	8	10	1	W	0.040433	1	-28.4588	0.25	-7.11469
CaptoAdhere	8	10	2	W	0.025533	1	-47.0838	0.25	-11.7709
CaptoAdhere	8	10	3	W	0.059633	1	-4.45875	0.25	-1.11469

## Sheet: hTrx concentration
Resin	pH	Cond (mS/cm)	Replicate	Sample	Absorbance	Dilution Factor	Conc (ug/mL)	Volume (mL)	hTrx (ug)
CaptoAdhere	6	1	1	FT	-0.001033	200	-9.99472	0.5	-4.99736
CaptoAdhere	6	1	2	FT	-0.001133	200	-5.99332	0.5	-2.99666
CaptoAdhere	6	1	3	FT	-0.001733	200	-6.37069	0.5	-3.18535
CaptoAdhere	6	5	1	FT	0.008967	200	0.398539	0.25	0.0996348
CaptoAdhere	6	5	2	FT	0.006967	200	-0.873085	0.25	-0.218271
CaptoAdhere	6	5	3	FT	0.005767	200	-1.63466	0.25	-0.408665
CaptoAdhere	6	10	1	FT	0.291167	200	209.079	0.25	52.2697
CaptoAdhere	6	10	2	FT	0.016267	200	5.06473	0.25	1.26618
CaptoAdhere	6	10	3	FT	0.038667	200	19.6256	0.25	4.90639
CaptoAdhere	7	1	1	FT	0.340767	200	251.76	0.5	125.88
CaptoAdhere	7	1	2	FT	0.002967	200	-3.40758	0.5	-1.70379
CaptoAdhere	7	1	3	FT	0.002267	200	-3.84992	0.5	-1.92496
CaptoAdhere	7	5	1	FT	0.006467	200	-1.19053	0.25	-0.297634
CaptoAdhere	7	5	2	FT	0.007367	200	-0.618993	0.25	-0.154748
CaptoAdhere	7	5	3	FT	0.006067	200	-1.44436	0.25	-0.361091
CaptoAdhere	7	10	1	FT	0.021267	200	8.28319	0.25	2.0708
CaptoAdhere	7	10	2	FT	0.023467	200	9.70508	0.25	2.42627
CaptoAdhere	7	10	3	FT	0.011067	200	1.73689	0.25	0.434221
CaptoAdhere	8	1	1	FT	0.004267	200	-2.58515	0.5	-1.29257
CaptoAdhere	8	1	2	FT	0.002167	200	-3.91308	0.5	-1.95654
CaptoAdhere	8	1	3	FT	0.000967	200	-4.67045	0.5	-2.33522
CaptoAdhere	8	5	1	FT	0.003367	200	-3.15465	0.25	-0.788664
CaptoAdhere	8	5	2	FT	0.007367	200	-0.618993	0.25	-0.154748
CaptoAdhere	8	5	3	FT	0.005067	200	-2.07842	0.25	-0.519606
CaptoAdhere	8	10	1	FT	0.006367	200	-1.254	0.25	-0.313501
CaptoAdhere	8	10	2	FT	0.004767	200	-2.2685	0.25	-0.567125
CaptoAdhere	8	10	3	FT	0.015367	200	4.48735	0.25	1.12184

## Sheet: HCP% and hTrx% in FT and Wash
Resin	pH	Cond (mS/cm)	Replicate	HCP in FT+W	%HCP in FT+W	hTrx in FT	%hTrx in FT	corrected %hTrx FT
CaptoAdhere	6	1	1	130.542	29.6398	-4.99736	-8.17558	0
CaptoAdhere	6	1	2	150.792	34.2376	-2.99666	-4.90247	0
CaptoAdhere	6	1	3	159.667	36.2527	-3.18535	-5.21116	0
CaptoAdhere	6	5	1	110.948	25.191	0.0996348	0.163	0.163
CaptoAdhere	6	5	2	115.542	26.234	-0.218271	-0.357087	0
CaptoAdhere	6	5	3	108.854	24.7156	-0.408665	-0.668566	0
CaptoAdhere	6	10	1	106.187	24.1101	52.2697	85.5121	85.5121
CaptoAdhere	6	10	2	110.531	25.0964	1.26618	2.07145	2.07145
CaptoAdhere	6	10	3	117.906	26.7709	4.90639	8.02675	8.02675
CaptoAdhere	7	1	1	157.177	35.6874	125.88	205.937	205.937
CaptoAdhere	7	1	2	129.333	29.3655	-1.70379	-2.78736	0
CaptoAdhere	7	1	3	141.802	32.1965	-1.92496	-3.14919	0
CaptoAdhere	7	5	1	119.938	27.2321	-0.297634	-0.486922	0
CaptoAdhere	7	5	2	110.25	25.0325	-0.154748	-0.253165	0
CaptoAdhere	7	5	3	110.75	25.146	-0.361091	-0.590737	0
CaptoAdhere	7	10	1	108.437	24.621	2.0708	3.38778	3.38778
CaptoAdhere	7	10	2	669.094	151.919	2.42627	3.96933	3.96933
CaptoAdhere	7	10	3	85.5938	19.4343	0.434221	0.710377	0.710377
CaptoAdhere	8	1	1	144.302	32.7641	-1.29257	-2.11462	0
CaptoAdhere	8	1	2	146.74	33.3176	-1.95654	-3.20085	0
CaptoAdhere	8	1	3	159.74	36.2693	-2.33522	-3.82038	0
CaptoAdhere	8	5	1	105.844	24.0321	-0.788664	-1.29024	0
CaptoAdhere	8	5	2	258.187	58.6221	-0.154748	-0.253165	0
CaptoAdhere	8	5	3	110.625	25.1177	-0.519606	-0.850064	0
CaptoAdhere	8	10	1	100.344	22.7833	-0.313501	-0.51288	0
CaptoAdhere	8	10	2	90	20.4347	-0.567125	-0.927805	0
CaptoAdhere	8	10	3	110.125	25.0041	1.12184	1.8353	1.8353
