# Supplementary material for: Data on using single- and mixed-mode resins for capture chromatography of recombinant human thioredoxin from Escherichia coli
Source: Data Brief. 2020 Nov 6;33:106500. doi: 10.1016/j.dib.2020.106500 (PMC7683221; doi:10.1016/j.dib.2020.106500)
Supplement: Supplementary file 2 [file mmc2.xlsx]

## Sheet: Raw HCP data
Resin	pH	Cond (mS/cm)	Replicate	Sample	Absorbance
CaptoQ	5	2.5	1	FT	0.856333
CaptoQ	5	2.5	2	FT	0.937033
CaptoQ	5	2.5	3	FT	1.02843
CaptoQ	6	2.5	1	FT	0.866333
CaptoQ	6	2.5	2	FT	0.803433
CaptoQ	6	2.5	3	FT	0.791233
CaptoQ	7	2.5	1	FT	0.717433
CaptoQ	7	2.5	2	FT	0.846633
CaptoQ	7	2.5	3	FT	0.791333
CaptoQ	9	2.5	1	FT	0.853933
CaptoQ	9	2.5	2	FT	0.780333
CaptoQ	9	2.5	3	FT	0.762533
CaptoQ	5	5	1	FT	0.839933
CaptoQ	5	5	2	FT	0.850433
CaptoQ	5	5	3	FT	0.883833
CaptoQ	6	5	1	FT	0.770333
CaptoQ	6	5	2	FT	0.776233
CaptoQ	6	5	3	FT	0.782533
CaptoQ	7	5	1	FT	0.789633
CaptoQ	7	5	2	FT	0.821133
CaptoQ	7	5	3	FT	0.672133
CaptoQ	9	5	1	FT	0.616133
CaptoQ	9	5	2	FT	0.659033
CaptoQ	9	5	3	FT	0.615833
CaptoQ	5	10	1	FT	0.732033
CaptoQ	5	10	2	FT	0.751333
CaptoQ	5	10	3	FT	0.864533
CaptoQ	6	10	1	FT	0.828333
CaptoQ	6	10	2	FT	0.902433
CaptoQ	6	10	3	FT	0.850033
CaptoQ	7	10	1	FT	0.852233
CaptoQ	7	10	2	FT	0.888133
CaptoQ	7	10	3	FT	0.876233
CaptoQ	9	10	1	FT	0.688533
CaptoQ	9	10	2	FT	0.681533
CaptoQ	9	10	3	FT	0.626433

## Sheet: Raw hTrx data
Resin	pH	Cond (mS/cm)	Replicate	Sample	Absorbance
CaptoQ	5	2.5	1	FT	0.027467
CaptoQ	5	2.5	2	FT	0.036567
CaptoQ	5	2.5	3	FT	0.038067
CaptoQ	6	2.5	1	FT	0.002567
CaptoQ	6	2.5	2	FT	0.000367
CaptoQ	6	2.5	3	FT	0.004467
CaptoQ	7	2.5	1	FT	0.001167
CaptoQ	7	2.5	2	FT	0.006267
CaptoQ	7	2.5	3	FT	0.001067
CaptoQ	9	2.5	1	FT	0.004967
CaptoQ	9	2.5	2	FT	0.002567
CaptoQ	9	2.5	3	FT	0.003767
CaptoQ	5	5	1	FT	0.142767
CaptoQ	5	5	2	FT	0.113967
CaptoQ	5	5	3	FT	0.081267
CaptoQ	6	5	1	FT	0.055267
CaptoQ	6	5	2	FT	0.046167
CaptoQ	6	5	3	FT	0.038967
CaptoQ	7	5	1	FT	0.012367
CaptoQ	7	5	2	FT	0.011567
CaptoQ	7	5	3	FT	0.012767
CaptoQ	9	5	1	FT	0.006267
CaptoQ	9	5	2	FT	0.007667
CaptoQ	9	5	3	FT	0.005967
CaptoQ	5	10	1	FT	0.179767
CaptoQ	5	10	2	FT	0.120867
CaptoQ	5	10	3	FT	0.211667
CaptoQ	6	10	1	FT	0.136167
CaptoQ	6	10	2	FT	0.149167
CaptoQ	6	10	3	FT	0.223667
CaptoQ	7	10	1	FT	0.107067
CaptoQ	7	10	2	FT	0.072567
CaptoQ	7	10	3	FT	0.101367
CaptoQ	9	10	1	FT	0.021367
CaptoQ	9	10	2	FT	0.024367
CaptoQ	9	10	3	FT	0.025367

## Sheet: Standard curves
Standard hTrx conc (ug/mL)	absorbance (1)	absorbance (2)	absorbance (3)	Avg absorbance
1.5	0.576167	0.540367	0.554667	0.557067
1	0.497267	0.457767	0.448967	0.468
0.75	0.421067	0.416567	0.397367	0.411667
0.375	0.258067	0.236067	0.244967	0.246367
0.1875	0.125267	0.132967	0.141067	0.1331
0.09375	0.068567	0.061467	0.067867	0.065967
0	-0.001133	-0.000433	0.001567	3.33333e-07
Standard BSA conc (ug/mL)	Absorbance (1)	Absorbance (2)	Absorbance (3)	Avg absorbance
1500	1.23563	1.22423	1.21443	1.22477
1000	1.05353	1.07693	1.06703	1.06583
750	0.923533	0.922233	0.935033	0.926933
500	0.724733	0.751033	0.754433	0.7434
250	0.441133	0.479133	0.470933	0.463733
100	0.204333	0.211833	0.213633	0.209933
50	0.118333	0.114033	0.110033	0.114133
0	-0.000667	0.005033	-0.004367	-3.33333e-07

## Sheet: HCP concentration
Resin	pH	Cond (mS/cm)	Replicate	Sample	Absorbance	Dilution Factor	Conc (ug/mL)	Volume (mL)	HCP (ug)		Clarified lysate	Conc	Vol
CaptoQ	5	2.5	1	FT	0.856333	1	678.796	0.75	509.097			2027.42	0.25	506.855
CaptoQ	5	2.5	2	FT	0.937033	1	817.938	0.75	613.453
CaptoQ	5	2.5	3	FT	1.02843	1	992.112	0.75	744.084
CaptoQ	6	2.5	1	FT	0.866333	1	695.292	0.75	521.469
CaptoQ	6	2.5	2	FT	0.803433	1	595.038	0.75	446.278
CaptoQ	6	2.5	3	FT	0.791233	1	576.558	0.75	432.419
CaptoQ	7	2.5	1	FT	0.717433	1	471.465	0.75	353.599
CaptoQ	7	2.5	2	FT	0.846633	1	662.996	0.75	497.247
CaptoQ	7	2.5	3	FT	0.791333	1	576.709	0.75	432.531
CaptoQ	9	2.5	1	FT	0.853933	1	674.868	0.75	506.151
CaptoQ	9	2.5	2	FT	0.780333	1	560.314	0.75	420.235
CaptoQ	9	2.5	3	FT	0.762533	1	534.324	0.75	400.743
CaptoQ	5	5	1	FT	0.839933	1	652.198	0.75	489.149
CaptoQ	5	5	2	FT	0.850433	1	669.162	0.75	501.871
CaptoQ	5	5	3	FT	0.883833	1	724.669	0.75	543.501
CaptoQ	6	5	1	FT	0.770333	1	545.631	0.75	409.223
CaptoQ	6	5	2	FT	0.776233	1	554.268	0.75	415.701
CaptoQ	6	5	3	FT	0.782533	1	563.572	0.75	422.679
CaptoQ	7	5	1	FT	0.789633	1	574.158	0.75	430.619
CaptoQ	7	5	2	FT	0.821133	1	622.406	0.75	466.804
CaptoQ	7	5	3	FT	0.672133	1	412.645	0.75	309.484
CaptoQ	9	5	1	FT	0.616133	1	345.912	0.75	259.434
CaptoQ	9	5	2	FT	0.659033	1	396.442	0.75	297.331
CaptoQ	9	5	3	FT	0.615833	1	345.572	0.75	259.179
CaptoQ	5	10	1	FT	0.732033	1	491.345	0.75	368.509
CaptoQ	5	10	2	FT	0.751333	1	518.314	0.75	388.735
CaptoQ	5	10	3	FT	0.864533	1	692.307	0.75	519.231
CaptoQ	6	10	1	FT	0.828333	1	633.728	0.75	475.296
CaptoQ	6	10	2	FT	0.902433	1	756.599	0.75	567.449
CaptoQ	6	10	3	FT	0.850033	1	668.511	0.75	501.384
CaptoQ	7	10	1	FT	0.852233	1	672.093	0.75	504.07
CaptoQ	7	10	2	FT	0.888133	1	731.986	0.75	548.989
CaptoQ	7	10	3	FT	0.876233	1	711.832	0.75	533.874
CaptoQ	9	10	1	FT	0.688533	1	433.44	0.75	325.08
CaptoQ	9	10	2	FT	0.681533	1	424.495	0.75	318.371
CaptoQ	9	10	3	FT	0.626433	1	357.69	0.75	268.267

## Sheet: hTrx concentration
Resin	pH	Cond (mS/cm)	Replicate	Sample	Absorbance	Dilution Factor	Conc (ug/mL)	Volume (mL)	hTrx (ug)		Sample	Abs	Dilution	Concentration	Volume (mL)	hTrx (ug)
CaptoQ	5	2.5	1	FT	0.027467	500	3.42949	0.75	2.57212		CL pH 5	0.043	1000	468.513	0.25	117.128
CaptoQ	5	2.5	2	FT	0.036567	500	5.27332	0.75	3.95499
CaptoQ	5	2.5	3	FT	0.038067	500	5.61106	0.75	4.20829
CaptoQ	6	2.5	1	FT	0.002567	500	0.18459	0.75	0.138442
CaptoQ	6	2.5	2	FT	0.000367	500	0.0246736	0.75	0.0185052
CaptoQ	6	2.5	3	FT	0.004467	500	0.339265	0.75	0.254448
CaptoQ	7	2.5	1	FT	0.001167	500	0.0804432	0.75	0.0603324
CaptoQ	7	2.5	2	FT	0.006267	500	0.499961	0.75	0.374971
CaptoQ	7	2.5	3	FT	0.001067	500	0.0733231	0.75	0.0549924
CaptoQ	9	2.5	1	FT	0.004967	500	0.38252	0.75	0.28689
CaptoQ	9	2.5	2	FT	0.002567	500	0.18459	0.75	0.138442
CaptoQ	9	2.5	3	FT	0.003767	500	0.280493	0.75	0.21037
CaptoQ	5	5	1	FT	0.142767	500	52.8301	0.75	39.6226
CaptoQ	5	5	2	FT	0.113967	500	35.1931	0.75	26.3948
CaptoQ	5	5	3	FT	0.081267	500	19.4443	0.75	14.5832
CaptoQ	6	5	1	FT	0.055267	500	10.1678	0.75	7.62582
CaptoQ	6	5	2	FT	0.046167	500	7.6002	0.75	5.70015
CaptoQ	6	5	3	FT	0.038967	500	5.81829	0.75	4.36372
CaptoQ	7	5	1	FT	0.012367	500	1.14702	0.75	0.860265
CaptoQ	7	5	2	FT	0.011567	500	1.05314	0.75	0.789857
CaptoQ	7	5	3	FT	0.012767	500	1.19498	0.75	0.896234
CaptoQ	9	5	1	FT	0.006267	500	0.499961	0.75	0.374971
CaptoQ	9	5	2	FT	0.007667	500	0.634474	0.75	0.475855
CaptoQ	9	5	3	FT	0.005967	500	0.472221	0.75	0.354166
CaptoQ	5	10	1	FT	0.179767	500	80.6659	0.75	60.4994
CaptoQ	5	10	2	FT	0.120867	500	39.0973	0.75	29.323
CaptoQ	5	10	3	FT	0.211667	500	109.339	0.75	82.004
CaptoQ	6	10	1	FT	0.136167	500	48.4767	0.75	36.3575
CaptoQ	6	10	2	FT	0.149167	500	57.2285	0.75	42.9213
CaptoQ	6	10	3	FT	0.223667	500	121.245	0.75	90.9337
CaptoQ	7	10	1	FT	0.107067	500	31.4914	0.75	23.6185
CaptoQ	7	10	2	FT	0.072567	500	16.0202	0.75	12.0151
CaptoQ	7	10	3	FT	0.101367	500	28.5862	0.75	21.4396
CaptoQ	9	10	1	FT	0.021367	500	2.39069	0.75	1.79302
CaptoQ	9	10	2	FT	0.024367	500	2.8818	0.75	2.16135
CaptoQ	9	10	3	FT	0.025367	500	3.05401	0.75	2.29051

## Sheet: HCP% and hTrx% in FT and Wash
Resin	pH	Cond (mS/cm)	Replicate	HCP in FT	%HCP in FT	hTrx in FT	%hTrx in FT
CaptoQ	5	2.5	1	509.097	100.442	2.57212	2.19598
CaptoQ	5	2.5	2	613.453	121.031	3.95499	3.37663
CaptoQ	5	2.5	3	744.084	146.804	4.20829	3.59289
CaptoQ	6	2.5	1	521.469	102.883	0.138442	0.118197
CaptoQ	6	2.5	2	446.278	88.0485	0.0185052	0.0157991
CaptoQ	6	2.5	3	432.419	85.3141	0.254448	0.217239
CaptoQ	7	2.5	1	353.599	69.7633	0.0603324	0.0515097
CaptoQ	7	2.5	2	497.247	98.1044	0.374971	0.320137
CaptoQ	7	2.5	3	432.531	85.3363	0.0549924	0.0469505
CaptoQ	9	2.5	1	506.151	99.8611	0.28689	0.244937
CaptoQ	9	2.5	2	420.235	82.9104	0.138442	0.118197
CaptoQ	9	2.5	3	400.743	79.0647	0.21037	0.179606
CaptoQ	5	5	1	489.149	96.5066	39.6226	33.8283
CaptoQ	5	5	2	501.871	99.0168	26.3948	22.535
CaptoQ	5	5	3	543.501	107.23	14.5832	12.4506
CaptoQ	6	5	1	409.223	80.7377	7.62582	6.51065
CaptoQ	6	5	2	415.701	82.0158	5.70015	4.86659
CaptoQ	6	5	3	422.679	83.3925	4.36372	3.72559
CaptoQ	7	5	1	430.619	84.959	0.860265	0.734463
CaptoQ	7	5	2	466.804	92.0982	0.789857	0.674352
CaptoQ	7	5	3	309.484	61.0596	0.896234	0.765173
CaptoQ	9	5	1	259.434	51.1851	0.374971	0.320137
CaptoQ	9	5	2	297.331	58.662	0.475855	0.406268
CaptoQ	9	5	3	259.179	51.1348	0.354166	0.302374
CaptoQ	5	10	1	368.509	72.7049	60.4994	51.6522
CaptoQ	5	10	2	388.735	76.6956	29.323	25.0349
CaptoQ	5	10	3	519.231	102.442	82.004	70.0121
CaptoQ	6	10	1	475.296	93.7735	36.3575	31.0408
CaptoQ	6	10	2	567.449	111.955	42.9213	36.6447
CaptoQ	6	10	3	501.384	98.9205	90.9337	77.6359
CaptoQ	7	10	1	504.07	99.4506	23.6185	20.1647
CaptoQ	7	10	2	548.989	108.313	12.0151	10.2581
CaptoQ	7	10	3	533.874	105.331	21.4396	18.3044
CaptoQ	9	10	1	325.08	64.1367	1.79302	1.53081
CaptoQ	9	10	2	318.371	62.8131	2.16135	1.84528
CaptoQ	9	10	3	268.267	52.9279	2.29051	1.95555
