# Supplementary material for: Data on using single- and mixed-mode resins for capture chromatography of recombinant human thioredoxin from Escherichia coli
Source: Data Brief. 2020 Nov 6;33:106500. doi: 10.1016/j.dib.2020.106500 (PMC7683221; doi:10.1016/j.dib.2020.106500)
Supplement: Supplementary file 3 [file mmc3.xlsx]

## Sheet: Raw HCP data
Resin	pH	Cond (mS/cm)	Replicate	Sample	Absorbance		Clarified lysate	absorbance
HEA	6	1	1	FT	0.567267		replicate 1	0.2761
HEA	6	1	2	FT	0.583467		replicate 2	0.3313
HEA	6	1	3	FT	0.585967		replicate 3	0.3441
HEA	6	5	1	FT	0.358667
HEA	6	5	2	FT	0.504567
HEA	6	5	3	FT	0.543267
HEA	6	10	1	FT	0.426867
HEA	6	10	2	FT	0.445367
HEA	6	10	3	FT	0.451467
HEA	7	1	1	FT	0.579067
HEA	7	1	2	FT	0.590067
HEA	7	1	3	FT	0.545267
HEA	7	5	1	FT	0.468867
HEA	7	5	2	FT	0.497767
HEA	7	5	3	FT	0.447767
HEA	7	10	1	FT	0.407967
HEA	7	10	2	FT	0.431567
HEA	7	10	3	FT	0.418667
HEA	8	1	1	FT	0.559867
HEA	8	1	2	FT	0.582267
HEA	8	1	3	FT	0.522267
HEA	8	5	1	FT	0.444867
HEA	8	5	2	FT	0.448667
HEA	8	5	3	FT	0.445867
HEA	8	10	1	FT	0.416067
HEA	8	10	2	FT	0.424867
HEA	8	10	3	FT	0.392867
HEA	6	1	1	W	0.0602
HEA	6	1	2	W	0.0528
HEA	6	1	3	W	0.1285
HEA	6	5	1	W	0.0606
HEA	6	5	2	W	0.0441
HEA	6	5	3	W	0.0415
HEA	6	10	1	W	0.0647
HEA	6	10	2	W	0.1177
HEA	6	10	3	W	0.1158
HEA	7	1	1	W	0.0823
HEA	7	1	2	W	0.1345
HEA	7	1	3	W	0.1496
HEA	7	5	1	W	0.0955
HEA	7	5	2	W	0.1076
HEA	7	5	3	W	0.1608
HEA	7	10	1	W	0.0681
HEA	7	10	2	W	0.1077
HEA	7	10	3	W	0.1448
HEA	8	1	1	W	0.1421
HEA	8	1	2	W	0.191
HEA	8	1	3	W	0.0643
HEA	8	5	1	W	0.0751
HEA	8	5	2	W	0.1498
HEA	8	5	3	W	0.0368
HEA	8	10	1	W	0.1116
HEA	8	10	2	W	0.1671
HEA	8	10	3	W	0.0334

## Sheet: Raw hTrx data
Resin	pH	Cond (mS/cm)	Replicate	Sample	Absorbance		Clarified lysate	absorbance
HEA	6	1.5	1	FT	-0.000533		replicate 1	0.024
HEA	6	1.5	2	FT	-0.000833		replicate 2	0.0736
HEA	6	1.5	3	FT	-0.001933		replicate 3	0.0678
HEA	6	5	1	FT	0.005567
HEA	6	5	2	FT	0.005067
HEA	6	5	3	FT	0.007367
HEA	6	10	1	FT	0.013267
HEA	6	10	2	FT	0.016067
HEA	6	10	3	FT	0.014367
HEA	7	1.5	1	FT	-0.001233
HEA	7	1.5	2	FT	-0.001233
HEA	7	1.5	3	FT	-0.001133
HEA	7	5	1	FT	-0.001333
HEA	7	5	2	FT	-0.000533
HEA	7	5	3	FT	0.000767
HEA	7	10	1	FT	0.000567
HEA	7	10	2	FT	-0.000433
HEA	7	10	3	FT	-0.000433
HEA	8	1.5	1	FT	-0.000533
HEA	8	1.5	2	FT	-0.001033
HEA	8	1.5	3	FT	-0.000933
HEA	8	5	1	FT	-0.000333
HEA	8	5	2	FT	-0.000733
HEA	8	5	3	FT	0.000167
HEA	8	10	1	FT	-0.001333
HEA	8	10	2	FT	-0.002233
HEA	8	10	3	FT	-0.001733
HEA	6	1.5	1	W	0.006
HEA	6	1.5	2	W	0
HEA	6	1.5	3	W	-0.0036
HEA	6	5	1	W	-0.0004
HEA	6	5	2	W	0.0007
HEA	6	5	3	W	-0.0003
HEA	6	10	1	W	0.0006
HEA	6	10	2	W	0.0036
HEA	6	10	3	W	0.0017
HEA	7	1.5	1	W	-0.0023
HEA	7	1.5	2	W	-0.0009
HEA	7	1.5	3	W	-0.0014
HEA	7	5	1	W	-0.0015
HEA	7	5	2	W	-0.0015
HEA	7	5	3	W	-0.0005
HEA	7	10	1	W	-0.0029
HEA	7	10	2	W	-0.0032
HEA	7	10	3	W	-0.0028
HEA	8	1.5	1	W	-0.0009
HEA	8	1.5	2	W	-0.0003
HEA	8	1.5	3	W	-0.0008
HEA	8	5	1	W	-0.0011
HEA	8	5	2	W	-0.0009
HEA	8	5	3	W	-0.0009
HEA	8	10	1	W	-0.0032
HEA	8	10	2	W	-0.0035
HEA	8	10	3	W	-0.0017

## Sheet: Standard curves
Standard hTrx conc (ug/mL)	absorbance (1)	absorbance (2)	absorbance (3)	Avg absorbance
3	0.747167	0.645767	0.678567	0.6905
1.5	0.382767	0.387067	0.342567	0.3708
0.75	0.253667	0.233267	0.237567	0.2415
0.375	0.141967	0.128767	0.128567	0.1331
0.1875	0.063267	0.063367	0.056867	0.061167
0.09375	0.033667	0.034067	0.034667	0.0341337
0	0.000667	-0.000633	-3.3e-05	3.33333e-07
Standard BSA conc (ug/mL)	Absorbance (1)	Absorbance (2)	Absorbance (3)	Avg absorbance
1500	1.16413	1.28843	1.17213	1.20823
1000	0.878833	0.908633	0.873833	0.8871
750	0.844433	0.850533	0.765233	0.820066
500	0.551933	0.557333	0.521533	0.5436
250	0.304933	0.299333	0.314533	0.306266
100	0.125333	0.115133	0.106533	0.115666
50	0.055433	0.047933	0.045033	0.0494663
0	0.011333	-0.005667	-0.005667	-3.33333e-07

## Sheet: HCP concentration
Resin	pH	Cond (mS/cm)	Replicate	Sample	Absorbance	Dilution Factor	Conc (ug/mL)	Volume (mL)	HCP (ug)		Clarified lysate	absorbance	concentration	Dilution	Volume	HCP (ug)	average
HEA	6	1	1	FT	0.567267	1	608.026	0.25	152.007		replicate 1	0.2761	187.922	10	0.25	469.805	556.628
HEA	6	1	2	FT	0.583467	1	627.069	0.25	156.767		replicate 2	0.3313	234.27	10	0.25	585.676
HEA	6	1	3	FT	0.585967	1	630.008	0.25	157.502		replicate 3	0.3441	245.761	10	0.25	614.403
HEA	6	5	1	FT	0.358667	1	362.817	0.25	90.7043
HEA	6	5	2	FT	0.504567	1	534.323	0.25	133.581
HEA	6	5	3	FT	0.543267	1	579.814	0.25	144.954
HEA	6	10	1	FT	0.426867	1	442.986	0.25	110.747
HEA	6	10	2	FT	0.445367	1	464.733	0.25	116.183
HEA	6	10	3	FT	0.451467	1	471.903	0.25	117.976
HEA	7	1	1	FT	0.579067	1	621.897	0.25	155.474
HEA	7	1	2	FT	0.590067	1	634.828	0.25	158.707
HEA	7	1	3	FT	0.545267	1	582.165	0.25	145.541
HEA	7	5	1	FT	0.468867	1	492.357	0.25	123.089
HEA	7	5	2	FT	0.497767	1	526.329	0.25	131.582
HEA	7	5	3	FT	0.447767	1	467.554	0.25	116.889
HEA	7	10	1	FT	0.407967	1	420.769	0.25	105.192
HEA	7	10	2	FT	0.431567	1	448.511	0.25	112.128
HEA	7	10	3	FT	0.418667	1	433.347	0.25	108.337
HEA	8	1	1	FT	0.559867	1	599.328	0.25	149.832
HEA	8	1	2	FT	0.582267	1	625.659	0.25	156.415
HEA	8	1	3	FT	0.522267	1	555.129	0.25	138.782
HEA	8	5	1	FT	0.444867	1	464.145	0.25	116.036
HEA	8	5	2	FT	0.448667	1	468.612	0.25	117.153
HEA	8	5	3	FT	0.445867	1	465.321	0.25	116.33
HEA	8	10	1	FT	0.416067	1	430.291	0.25	107.573
HEA	8	10	2	FT	0.424867	1	440.635	0.25	110.159
HEA	8	10	3	FT	0.392867	1	403.019	0.25	100.755
HEA	6	1	1	W	0.0602	1	11.9691	0.5	5.98455
HEA	6	1	2	W	0.0528	1	3.2704	0.5	1.6352
HEA	6	1	3	W	0.1285	1	92.2558	0.5	46.1279
HEA	6	5	1	W	0.0606	1	12.4393	0.5	6.21965
HEA	6	5	2	W	0.0441	1	-6.95645	0.5	-3.47822
HEA	6	5	3	W	0.0415	1	-10.0127	0.5	-5.00637
HEA	6	10	1	W	0.0647	1	17.2588	0.5	8.62942
HEA	6	10	2	W	0.1177	1	79.5603	0.5	39.7802
HEA	6	10	3	W	0.1158	1	77.3269	0.5	38.6634
HEA	7	1	1	W	0.0823	1	37.9477	0.5	18.9738
HEA	7	1	2	W	0.1345	1	99.3088	0.5	49.6544
HEA	7	1	3	W	0.1496	1	117.059	0.5	58.5294
HEA	7	5	1	W	0.0955	1	53.4642	0.5	26.7321
HEA	7	5	2	W	0.1076	1	67.6878	0.5	33.8439
HEA	7	5	3	W	0.1608	1	130.224	0.5	65.1122
HEA	7	10	1	W	0.0681	1	21.2555	0.5	10.6278
HEA	7	10	2	W	0.1077	1	67.8054	0.5	33.9027
HEA	7	10	3	W	0.1448	1	111.416	0.5	55.7082
HEA	8	1	1	W	0.1421	1	108.243	0.5	54.1213
HEA	8	1	2	W	0.191	1	165.725	0.5	82.8623
HEA	8	1	3	W	0.0643	1	16.7886	0.5	8.39432
HEA	8	5	1	W	0.0751	1	29.4841	0.5	14.742
HEA	8	5	2	W	0.1498	1	117.294	0.5	58.647
HEA	8	5	3	W	0.0368	1	-15.5376	0.5	-7.7688
HEA	8	10	1	W	0.1116	1	72.3898	0.5	36.1949
HEA	8	10	2	W	0.1671	1	137.63	0.5	68.815
HEA	8	10	3	W	0.0334	1	-19.5343	0.5	-9.76715

## Sheet: hTrx concentration
Resin	pH	Cond (mS/cm)	Replicate	Sample	Absorbance	Dilution Factor	Conc (ug/mL)	Volume (mL)	hTrx (ug)		Clarified lysate	absorbance	concentration	Dilution	Volume	HCP (ug)	average
HEA	6	1.5	1	FT	-0.000533	400	-11.2314	0.25	-2.80784		replicate 1	0.024	0.0502505	1600	0.25	20.1002	61.4832
HEA	6	1.5	2	FT	-0.000833	400	-11.6091	0.25	-2.90227		replicate 2	0.0736	0.215319	1600	0.25	86.1278
HEA	6	1.5	3	FT	-0.001933	400	-12.9929	0.25	-3.24821		replicate 3	0.0678	0.195554	1600	0.25	78.2215
HEA	6	5	1	FT	0.005567	400	-3.52297	0.25	-0.880743
HEA	6	5	2	FT	0.005067	400	-4.15685	0.25	-1.03921
HEA	6	5	3	FT	0.007367	400	-1.23799	0.25	-0.309497
HEA	6	10	1	FT	0.013267	400	6.28483	0.25	1.57121
HEA	6	10	2	FT	0.016067	400	9.87274	0.25	2.46819
HEA	6	10	3	FT	0.014367	400	7.693	0.25	1.92325
HEA	7	1.5	1	FT	-0.001233	400	-12.1125	0.25	-3.02812
HEA	7	1.5	2	FT	-0.001233	400	-12.1125	0.25	-3.02812
HEA	7	1.5	3	FT	-0.001133	400	-11.9866	0.25	-2.99666
HEA	7	5	1	FT	-0.001333	400	-12.2383	0.25	-3.05957
HEA	7	5	2	FT	-0.000533	400	-11.2314	0.25	-2.80784
HEA	7	5	3	FT	0.000767	400	-9.59315	0.25	-2.39829
HEA	7	10	1	FT	0.000567	400	-9.84535	0.25	-2.46134
HEA	7	10	2	FT	-0.000433	400	-11.1054	0.25	-2.77636
HEA	7	10	3	FT	-0.000433	400	-11.1054	0.25	-2.77636
HEA	8	1.5	1	FT	-0.000533	400	-11.2314	0.25	-2.80784
HEA	8	1.5	2	FT	-0.001033	400	-11.8608	0.25	-2.9652
HEA	8	1.5	3	FT	-0.000933	400	-11.7349	0.25	-2.93374
HEA	8	5	1	FT	-0.000333	400	-10.9795	0.25	-2.74487
HEA	8	5	2	FT	-0.000733	400	-11.4832	0.25	-2.8708
HEA	8	5	3	FT	0.000167	400	-10.3496	0.25	-2.58739
HEA	8	10	1	FT	-0.001333	400	-12.2383	0.25	-3.05957
HEA	8	10	2	FT	-0.002233	400	-13.3699	0.25	-3.34249
HEA	8	10	3	FT	-0.001733	400	-12.7414	0.25	-3.18535
HEA	6	1.5	1	W	0.006	75	-0.557576	0.5	-0.278788
HEA	6	1.5	2	W	0	75	-1.98	0.5	-0.99
HEA	6	1.5	3	W	-0.0036	75	-2.82873	0.5	-1.41436
HEA	6	5	1	W	-0.0004	75	-2.07448	0.5	-1.03724
HEA	6	5	2	W	0.0007	75	-1.81456	0.5	-0.907279
HEA	6	5	3	W	-0.0003	75	-2.05086	0.5	-1.02543
HEA	6	10	1	W	0.0006	75	-1.8382	0.5	-0.9191
HEA	6	10	2	W	0.0036	75	-1.12773	0.5	-0.563864
HEA	6	10	3	W	0.0017	75	-1.57798	0.5	-0.78899
HEA	7	1.5	1	W	-0.0023	75	-2.52265	0.5	-1.26133
HEA	7	1.5	2	W	-0.0009	75	-2.19251	0.5	-1.09626
HEA	7	1.5	3	W	-0.0014	75	-2.31048	0.5	-1.15524
HEA	7	5	1	W	-0.0015	75	-2.33407	0.5	-1.16703
HEA	7	5	2	W	-0.0015	75	-2.33407	0.5	-1.16703
HEA	7	5	3	W	-0.0005	75	-2.09809	0.5	-1.04905
HEA	7	10	1	W	-0.0029	75	-2.66397	0.5	-1.33199
HEA	7	10	2	W	-0.0032	75	-2.7346	0.5	-1.3673
HEA	7	10	3	W	-0.0028	75	-2.64043	0.5	-1.32021
HEA	8	1.5	1	W	-0.0009	75	-2.19251	0.5	-1.09626
HEA	8	1.5	2	W	-0.0003	75	-2.05086	0.5	-1.02543
HEA	8	1.5	3	W	-0.0008	75	-2.16891	0.5	-1.08446
HEA	8	5	1	W	-0.0011	75	-2.23971	0.5	-1.11985
HEA	8	5	2	W	-0.0009	75	-2.19251	0.5	-1.09626
HEA	8	5	3	W	-0.0009	75	-2.19251	0.5	-1.09626
HEA	8	10	1	W	-0.0032	75	-2.7346	0.5	-1.3673
HEA	8	10	2	W	-0.0035	75	-2.8052	0.5	-1.4026
HEA	8	10	3	W	-0.0017	75	-2.38123	0.5	-1.19061

## Sheet: HCP% and hTrx% in FT and Wash
Resin	pH	Cond (mS/cm)	Replicate	HCP in FT+W	%HCP in FT+W	hTrx in FT+W	%hTrx in FT+W	corrected %hTrx FT+W
HEA	6	1	1	157.991	28.3836	-3.08663	-5.02029	0
HEA	6	1	2	158.403	28.4575	-3.89227	-6.33063	0
HEA	6	1	3	203.63	36.5828	-4.66258	-7.5835	0
HEA	6	5	1	96.9239	17.4127	-1.91798	-3.11952	0
HEA	6	5	2	130.102	23.3733	-1.94649	-3.16589	0
HEA	6	5	3	139.947	25.142	-1.33493	-2.17121	0
HEA	6	10	1	119.376	21.4463	0.652106	1.06063	1.06063
HEA	6	10	2	155.963	28.0193	1.90432	3.09731	3.09731
HEA	6	10	3	156.639	28.1408	1.13426	1.84483	1.84483
HEA	7	1	1	174.448	31.3402	-4.28944	-6.97662	0
HEA	7	1	2	208.361	37.4328	-4.12437	-6.70814	0
HEA	7	1	3	204.071	36.662	-4.1519	-6.75291	0
HEA	7	5	1	149.821	26.9159	-4.2266	-6.87441	0
HEA	7	5	2	165.426	29.7194	-3.97488	-6.46498	0
HEA	7	5	3	182.001	32.697	-3.44733	-5.60696	0
HEA	7	10	1	115.82	20.8075	-3.79332	-6.1697	0
HEA	7	10	2	146.03	26.2348	-4.14366	-6.73951	0
HEA	7	10	3	164.045	29.4712	-4.09657	-6.66292	0
HEA	8	1	1	203.953	36.6409	-3.9041	-6.34987	0
HEA	8	1	2	239.277	42.9869	-3.99063	-6.49061	0
HEA	8	1	3	147.177	26.4407	-4.01819	-6.53544	0
HEA	8	5	1	130.778	23.4948	-3.86473	-6.28583	0
HEA	8	5	2	175.8	31.583	-3.96705	-6.45226	0
HEA	8	5	3	108.561	19.5034	-3.68365	-5.99131	0
HEA	8	10	1	143.768	25.8283	-4.42687	-7.20014	0
HEA	8	10	2	178.974	32.1532	-4.74509	-7.7177	0
HEA	8	10	3	90.9876	16.3462	-4.37596	-7.11733	0
