# Supplementary material for: Data on using single- and mixed-mode resins for capture chromatography of recombinant human thioredoxin from Escherichia coli
Source: Data Brief. 2020 Nov 6;33:106500. doi: 10.1016/j.dib.2020.106500 (PMC7683221; doi:10.1016/j.dib.2020.106500)
Supplement: Supplementary file 4 [file mmc4.xlsx]

## Sheet: Raw HCP data
Resin	pH	Am. Sulf. conc (M)	Replicate	Absorbance
Phenyl Sepharose	5	1	1	0.382333
Phenyl Sepharose	5	1	2	0.380133
Phenyl Sepharose	5	1	3	0.376733
Phenyl Sepharose	6	1	1	0.409433
Phenyl Sepharose	6	1	2	0.427333
Phenyl Sepharose	6	1	3	0.496833
Phenyl Sepharose	7	1	1	0.479733
Phenyl Sepharose	7	1	2	0.569533
Phenyl Sepharose	7	1	3	0.510533
Phenyl Sepharose	9	1	1	0.440633
Phenyl Sepharose	9	1	2	0.513733
Phenyl Sepharose	9	1	3	0.449533
Phenyl Sepharose	5	2	1	0.073733
Phenyl Sepharose	5	2	2	0.080933
Phenyl Sepharose	5	2	3	0.054733
Phenyl Sepharose	6	2	1	0.091233
Phenyl Sepharose	6	2	2	0.070333
Phenyl Sepharose	6	2	3	0.082433
Phenyl Sepharose	7	2	1	0.119933
Phenyl Sepharose	7	2	2	0.132733
Phenyl Sepharose	7	2	3	0.108233
Phenyl Sepharose	9	2	1	0.129433
Phenyl Sepharose	9	2	2	0.171733
Phenyl Sepharose	9	2	3	0.105833
Phenyl Sepharose	5	3	1	0.038133
Phenyl Sepharose	5	3	2	0.048833
Phenyl Sepharose	5	3	3	0.029133
Phenyl Sepharose	6	3	1	0.043833
Phenyl Sepharose	6	3	2	0.052433
Phenyl Sepharose	6	3	3	0.041133
Phenyl Sepharose	7	3	1	0.033033
Phenyl Sepharose	7	3	2	0.057533
Phenyl Sepharose	7	3	3	0.048633
Phenyl Sepharose	9	3	1	0.035533
Phenyl Sepharose	9	3	2	0.042933
Phenyl Sepharose	9	3	3	0.051033

## Sheet: Raw hTrx data
Resin	pH	Cond (mS/cm)	Replicate	Absorbance
Phenyl Sepharose	5	1	1	0.233467
Phenyl Sepharose	5	1	2	0.230367
Phenyl Sepharose	5	1	3	0.261567
Phenyl Sepharose	6	1	1	0.257267
Phenyl Sepharose	6	1	2	0.230667
Phenyl Sepharose	6	1	3	0.235167
Phenyl Sepharose	7	1	1	0.230667
Phenyl Sepharose	7	1	2	0.224367
Phenyl Sepharose	7	1	3	0.212067
Phenyl Sepharose	9	1	1	0.212267
Phenyl Sepharose	9	1	2	0.207167
Phenyl Sepharose	9	1	3	0.286767
Phenyl Sepharose	5	2	1	0.023767
Phenyl Sepharose	5	2	2	0.023367
Phenyl Sepharose	5	2	3	0.021967
Phenyl Sepharose	6	2	1	0.008267
Phenyl Sepharose	6	2	2	0.000667
Phenyl Sepharose	6	2	3	0.010167
Phenyl Sepharose	7	2	1	0.060067
Phenyl Sepharose	7	2	2	0.118667
Phenyl Sepharose	7	2	3	0.123067
Phenyl Sepharose	9	2	1	0.038867
Phenyl Sepharose	9	2	2	0.087567
Phenyl Sepharose	9	2	3	0.033467
Phenyl Sepharose	5	3	1	0.001867
Phenyl Sepharose	5	3	2	0.002167
Phenyl Sepharose	5	3	3	0.006267
Phenyl Sepharose	6	3	1	-0.000133
Phenyl Sepharose	6	3	2	-0.000833
Phenyl Sepharose	6	3	3	0.002167
Phenyl Sepharose	7	3	1	-3.3e-05
Phenyl Sepharose	7	3	2	0.001967
Phenyl Sepharose	7	3	3	0.003067
Phenyl Sepharose	9	3	1	0.001067
Phenyl Sepharose	9	3	2	0.009267
Phenyl Sepharose	9	3	3	0.008167

## Sheet: Standard curves
Standard hTrx conc (ug/mL)	Absorbance (1)	Absorbance (2)	Absorbance (3)	Avg absorbance
3	0.174267	0.126467	0.117067	0.139267
1.5	0.091067	0.122667	0.029567	0.0811003
1	0.087967	0.069867	0.058567	0.0721337
0.75	0.072267	0.066267	0.048667	0.0624003
0.375	0.020667	0.015967	0.013067	0.016567
0.1875	0.008967	0.005367	0.009767	0.00803367
0	-0.000533	-3.3e-05	0.000567	3.33333e-07
Standard BSA conc (ug/mL)	Absorbance (1)	Absorbance (2)	Absorbance (3)	Avg absorbance
1500	1.23563	1.22423	1.21443	1.22477
1000	1.05353	1.07693	1.06703	1.06583
750	0.923533	0.922233	0.935033	0.926933
500	0.724733	0.751033	0.754433	0.7434
250	0.441133	0.479133	0.470933	0.463733
100	0.204333	0.211833	0.213633	0.209933
50	0.118333	0.114033	0.110033	0.114133
0	-0.000667	0.005033	-0.004367	-3.33333e-07

## Sheet: HCP concentration
Resin	pH	Cond (mS/cm)	Replicate	Sample	Absorbance	Dilution Factor	Conc (ug/mL)	Volume (mL)	HCP (ug)
Phenyl Sepharose	5	1	1		0.382333	1	138.737	0.75	104.052
Phenyl Sepharose	5	1	2		0.380133	1	137.335	0.75	103.001
Phenyl Sepharose	5	1	3		0.376733	1	135.188	0.75	101.391
Phenyl Sepharose	6	1	1		0.409433	1	156.845	0.75	117.634
Phenyl Sepharose	6	1	2		0.427333	1	169.655	0.75	127.241
Phenyl Sepharose	6	1	3		0.496833	1	225.796	0.75	169.347
Phenyl Sepharose	7	1	1		0.479733	1	211.038	0.75	158.279
Phenyl Sepharose	7	1	2		0.569533	1	295.422	0.75	221.566
Phenyl Sepharose	7	1	3		0.510533	1	238.065	0.75	178.548
Phenyl Sepharose	9	1	1		0.440633	1	179.61	0.75	134.708
Phenyl Sepharose	9	1	2		0.513733	1	240.987	0.75	180.74
Phenyl Sepharose	9	1	3		0.449533	1	186.481	0.75	139.86
Phenyl Sepharose	5	2	1		0.073733	1	41.7528	0.75	31.3146
Phenyl Sepharose	5	2	2		0.080933	1	41.7276	0.75	31.2957
Phenyl Sepharose	5	2	3		0.054733	1	42.344	0.75	31.758
Phenyl Sepharose	6	2	1		0.091233	1	41.8817	0.75	31.4112
Phenyl Sepharose	6	2	2		0.070333	1	41.8027	0.75	31.352
Phenyl Sepharose	6	2	3		0.082433	1	41.7361	0.75	31.3021
Phenyl Sepharose	7	2	1		0.119933	1	43.4909	0.75	32.6182
Phenyl Sepharose	7	2	2		0.132733	1	44.7687	0.75	33.5765
Phenyl Sepharose	7	2	3		0.108233	1	42.6252	0.75	31.9689
Phenyl Sepharose	9	2	1		0.129433	1	44.4062	0.75	33.3047
Phenyl Sepharose	9	2	2		0.171733	1	50.7918	0.75	38.0939
Phenyl Sepharose	9	2	3		0.105833	1	42.4833	0.75	31.8625
Phenyl Sepharose	5	3	1		0.038133	1	43.4837	0.75	32.6127
Phenyl Sepharose	5	3	2		0.048833	1	42.6825	0.75	32.0119
Phenyl Sepharose	5	3	3		0.029133	1	44.3444	0.75	33.2583
Phenyl Sepharose	6	3	1		0.043833	1	43.0268	0.75	32.2701
Phenyl Sepharose	6	3	2		0.052433	1	42.4673	0.75	31.8504
Phenyl Sepharose	6	3	3		0.041133	1	43.2347	0.75	32.426
Phenyl Sepharose	7	3	1		0.033033	1	43.9505	0.75	32.9628
Phenyl Sepharose	7	3	2		0.057533	1	42.2091	0.75	31.6568
Phenyl Sepharose	7	3	3		0.048633	1	42.6953	0.75	32.0215
Phenyl Sepharose	9	3	1		0.035533	1	43.7148	0.75	32.7861
Phenyl Sepharose	9	3	2		0.042933	1	43.0944	0.75	32.3208
Phenyl Sepharose	9	3	3		0.051033	1	42.5477	0.75	31.9108

## Sheet: hTrx concentration
Resin	pH	Cond (mS/cm)	Replicate	Absorbance	Dilution Factor	Conc (ug/mL)	Volume (mL)	hTrx (ug)
Phenyl Sepharose	5	1	1	0.233467	500	131.423	0.75	98.567
Phenyl Sepharose	5	1	2	0.230367	500	128.159	0.75	96.1193
Phenyl Sepharose	5	1	3	0.261567	500	162.871	0.75	122.153
Phenyl Sepharose	6	1	1	0.257267	500	157.841	0.75	118.38
Phenyl Sepharose	6	1	2	0.230667	500	128.473	0.75	96.3548
Phenyl Sepharose	6	1	3	0.235167	500	133.23	0.75	99.9223
Phenyl Sepharose	7	1	1	0.230667	500	128.473	0.75	96.3548
Phenyl Sepharose	7	1	2	0.224367	500	121.958	0.75	91.4688
Phenyl Sepharose	7	1	3	0.212067	500	109.726	0.75	82.2943
Phenyl Sepharose	9	1	1	0.212267	500	109.919	0.75	82.4396
Phenyl Sepharose	9	1	2	0.207167	500	105.032	0.75	78.7738
Phenyl Sepharose	9	1	3	0.286767	500	193.929	0.75	145.447
Phenyl Sepharose	5	2	1	0.023767	500	2.78051	0.75	2.08539
Phenyl Sepharose	5	2	2	0.023367	500	2.71384	0.75	2.03538
Phenyl Sepharose	5	2	3	0.021967	500	2.48585	0.75	1.86439
Phenyl Sepharose	6	2	1	0.008267	500	0.694674	0.75	0.521006
Phenyl Sepharose	6	2	2	0.000667	500	0.0452682	0.75	0.0339512
Phenyl Sepharose	6	2	3	0.010167	500	0.895409	0.75	0.671557
Phenyl Sepharose	7	2	1	0.060067	500	11.664	0.75	8.74797
Phenyl Sepharose	7	2	2	0.118667	500	37.8305	0.75	28.3729
Phenyl Sepharose	7	2	3	0.123067	500	40.3847	0.75	30.2885
Phenyl Sepharose	9	2	1	0.038867	500	5.7951	0.75	4.34632
Phenyl Sepharose	9	2	2	0.087567	500	22.1248	0.75	16.5936
Phenyl Sepharose	9	2	3	0.033467	500	4.60565	0.75	3.45424
Phenyl Sepharose	5	3	1	0.001867	500	0.131474	0.75	0.0986059
Phenyl Sepharose	5	3	2	0.002167	500	0.153983	0.75	0.115487
Phenyl Sepharose	5	3	3	0.006267	500	0.499961	0.75	0.374971
Phenyl Sepharose	6	3	1	-0.000133	500	-0.00880023	0.75	-0.00660018
Phenyl Sepharose	6	3	2	-0.000833	500	-0.0538773	0.75	-0.040408
Phenyl Sepharose	6	3	3	0.002167	500	0.153983	0.75	0.115487
Phenyl Sepharose	7	3	1	-3.3e-05	500	-0.00219053	0.75	-0.0016429
Phenyl Sepharose	7	3	2	0.001967	500	0.138935	0.75	0.104201
Phenyl Sepharose	7	3	3	0.003067	500	0.223805	0.75	0.167854
Phenyl Sepharose	9	3	1	0.001067	500	0.0733231	0.75	0.0549924
Phenyl Sepharose	9	3	2	0.009267	500	0.79841	0.75	0.598808
Phenyl Sepharose	9	3	3	0.008167	500	0.684534	0.75	0.513401

## Sheet: HCP% and hTrx% in FT and Wash
Resin	pH	Cond (mS/cm)	Replicate	HCP in FT	%HCP in FT	hTrx in FT	%hTrx in FT	corrected %hTrx FT
Phenyl Sepharose	5	1	1	104.052	20.5292	98.567	84.153	84.153
Phenyl Sepharose	5	1	2	103.001	20.3218	96.1193	82.0632	82.0632
Phenyl Sepharose	5	1	3	101.391	20.0041	122.153	104.29	100
Phenyl Sepharose	6	1	1	117.634	23.2088	118.38	101.069	100
Phenyl Sepharose	6	1	2	127.241	25.1043	96.3548	82.2643	82.2643
Phenyl Sepharose	6	1	3	169.347	33.4117	99.9223	85.3102	85.3102
Phenyl Sepharose	7	1	1	158.279	31.2279	96.3548	82.2643	82.2643
Phenyl Sepharose	7	1	2	221.566	43.7144	91.4688	78.0928	78.0928
Phenyl Sepharose	7	1	3	178.548	35.2271	82.2943	70.2599	70.2599
Phenyl Sepharose	9	1	1	134.708	26.5774	82.4396	70.384	70.384
Phenyl Sepharose	9	1	2	180.74	35.6595	78.7738	67.2543	67.2543
Phenyl Sepharose	9	1	3	139.86	27.5941	145.447	124.177	124.177
Phenyl Sepharose	5	2	1	31.3146	6.17828	2.08539	1.78043	1.78043
Phenyl Sepharose	5	2	2	31.2957	6.17455	2.03538	1.73774	1.73774
Phenyl Sepharose	5	2	3	31.758	6.26576	1.86439	1.59175	1.59175
Phenyl Sepharose	6	2	1	31.4112	6.19734	0.521006	0.444816	0.444816
Phenyl Sepharose	6	2	2	31.352	6.18566	0.0339512	0.0289863	0.0289863
Phenyl Sepharose	6	2	3	31.3021	6.17581	0.671557	0.573351	0.573351
Phenyl Sepharose	7	2	1	32.6182	6.43547	8.74797	7.46871	7.46871
Phenyl Sepharose	7	2	2	33.5765	6.62455	28.3729	24.2238	24.2238
Phenyl Sepharose	7	2	3	31.9689	6.30737	30.2885	25.8593	25.8593
Phenyl Sepharose	9	2	1	33.3047	6.57091	4.34632	3.71074	3.71074
Phenyl Sepharose	9	2	2	38.0939	7.5158	16.5936	14.167	14.167
Phenyl Sepharose	9	2	3	31.8625	6.28637	3.45424	2.9491	2.9491
Phenyl Sepharose	5	3	1	32.6127	6.4344	0.0986059	0.0841862	0.0841862
Phenyl Sepharose	5	3	2	32.0119	6.31585	0.115487	0.0985989	0.0985989
Phenyl Sepharose	5	3	3	33.2583	6.56177	0.374971	0.320137	0.320137
Phenyl Sepharose	6	3	1	32.2701	6.3668	-0.00660018	-0.005635	0
Phenyl Sepharose	6	3	2	31.8504	6.284	-0.040408	-0.0344989	0
Phenyl Sepharose	6	3	3	32.426	6.39756	0.115487	0.0985989	0.0985989
Phenyl Sepharose	7	3	1	32.9628	6.50347	-0.0016429	-0.00140265	0
Phenyl Sepharose	7	3	2	31.6568	6.2458	0.104201	0.0889632	0.0889632
Phenyl Sepharose	7	3	3	32.0215	6.31774	0.167854	0.143308	0.143308
Phenyl Sepharose	9	3	1	32.7861	6.4686	0.0549924	0.0469505	0.0469505
Phenyl Sepharose	9	3	2	32.3208	6.3768	0.598808	0.511241	0.511241
Phenyl Sepharose	9	3	3	31.9108	6.29591	0.513401	0.438323	0.438323
