# Supplementary material for: Data on using single- and mixed-mode resins for capture chromatography of recombinant human thioredoxin from Escherichia coli
Source: Data Brief. 2020 Nov 6;33:106500. doi: 10.1016/j.dib.2020.106500 (PMC7683221; doi:10.1016/j.dib.2020.106500)
Supplement: Supplementary file 5 [file mmc5.xlsx]

## Sheet: Raw HCP data
Resin	pH	Cond (mS/cm)	Replicate	Sample	Absorbance		Clarified lysate	absorbance
Toyopearl	6	1.5	1	FT	0.803667		replicate 1	0.2761
Toyopearl	6	1.5	2	FT	0.837767		replicate 2	0.3313
Toyopearl	6	1.5	3	FT	0.729167		replicate 3	0.3441
Toyopearl	6	5	1	FT	0.773867
Toyopearl	6	5	2	FT	0.717467
Toyopearl	6	5	3	FT	0.722867
Toyopearl	6	10	1	FT	0.726267
Toyopearl	6	10	2	FT	0.768567
Toyopearl	6	10	3	FT	0.741567
Toyopearl	7	1.5	1	FT	0.690067
Toyopearl	7	1.5	2	FT	0.768467
Toyopearl	7	1.5	3	FT	0.690967
Toyopearl	7	5	1	FT	0.753867
Toyopearl	7	5	2	FT	0.687067
Toyopearl	7	5	3	FT	0.732967
Toyopearl	7	10	1	FT	0.798967
Toyopearl	7	10	2	FT	0.785067
Toyopearl	7	10	3	FT	0.790167
Toyopearl	8	1.5	1	FT	0.779167
Toyopearl	8	1.5	2	FT	0.718867
Toyopearl	8	1.5	3	FT	0.647267
Toyopearl	8	5	1	FT	0.758967
Toyopearl	8	5	2	FT	0.735767
Toyopearl	8	5	3	FT	0.705367
Toyopearl	8	10	1	FT	0.790567
Toyopearl	8	10	2	FT	0.748767
Toyopearl	8	10	3	FT	0.795667
Toyopearl	6	1.5	1	W	0.1703
Toyopearl	6	1.5	2	W	0.1797
Toyopearl	6	1.5	3	W	0.1631
Toyopearl	6	5	1	W	0.1232
Toyopearl	6	5	2	W	0.1238
Toyopearl	6	5	3	W	0.1161
Toyopearl	6	10	1	W	0.0929
Toyopearl	6	10	2	W	0.06
Toyopearl	6	10	3	W	0.118
Toyopearl	7	1.5	1	W	0.1966
Toyopearl	7	1.5	2	W	0.1372
Toyopearl	7	1.5	3	W	0.0369
Toyopearl	7	5	1	W	0.1974
Toyopearl	7	5	2	W	0.1694
Toyopearl	7	5	3	W	0.2211
Toyopearl	7	10	1	W	0.071
Toyopearl	7	10	2	W	0.0433
Toyopearl	7	10	3	W	0.1071
Toyopearl	8	1.5	1	W	0.034
Toyopearl	8	1.5	2	W	0.1158
Toyopearl	8	1.5	3	W	0.0701
Toyopearl	8	5	1	W	0.1399
Toyopearl	8	5	2	W	0.1053
Toyopearl	8	5	3	W	0.0897
Toyopearl	8	10	1	W	0.1892
Toyopearl	8	10	2	W	0.1495
Toyopearl	8	10	3	W	0.2284

## Sheet: Raw hTrx data
Resin	pH	Cond (mS/cm)	Replicate	Sample	Absorbance		Clarified lysate	absorbance
Toyopearl	6	1.5	1	FT	0.070667		replicate 1	0.024
Toyopearl	6	1.5	2	FT	0.070767		replicate 2	0.0736
Toyopearl	6	1.5	3	FT	0.082567		replicate 3	0.0678			0.024	0.0736	0.0678	0.0551333	0	0	0.25	0
Toyopearl	6	5	1	FT	0.162267
Toyopearl	6	5	2	FT	0.135467
Toyopearl	6	5	3	FT	0.140267
Toyopearl	6	10	1	FT	0.085167
Toyopearl	6	10	2	FT	0.154067
Toyopearl	6	10	3	FT	0.149067
Toyopearl	7	1.5	1	FT	0.121667
Toyopearl	7	1.5	2	FT	0.087767
Toyopearl	7	1.5	3	FT	0.121467
Toyopearl	7	5	1	FT	0.090267
Toyopearl	7	5	2	FT	0.085967
Toyopearl	7	5	3	FT	0.053367
Toyopearl	7	10	1	FT	0.089767
Toyopearl	7	10	2	FT	0.087767
Toyopearl	7	10	3	FT	0.080867
Toyopearl	8	1.5	1	FT	0.103867
Toyopearl	8	1.5	2	FT	0.047967
Toyopearl	8	1.5	3	FT	0.062367
Toyopearl	8	5	1	FT	0.103167
Toyopearl	8	5	2	FT	0.060667
Toyopearl	8	5	3	FT	0.048967
Toyopearl	8	10	1	FT	0.105167
Toyopearl	8	10	2	FT	0.076767
Toyopearl	8	10	3	FT	0.067367
Toyopearl	6	1.5	1	W	0.1266
Toyopearl	6	1.5	2	W	0.0894
Toyopearl	6	1.5	3	W	0.0855
Toyopearl	6	5	1	W	0.0892
Toyopearl	6	5	2	W	0.1836
Toyopearl	6	5	3	W	0.1451
Toyopearl	6	10	1	W	0.0689
Toyopearl	6	10	2	W	0.1577
Toyopearl	6	10	3	W	0.1459
Toyopearl	7	1.5	1	W	0.0964
Toyopearl	7	1.5	2	W	0.0776
Toyopearl	7	1.5	3	W	0.1187
Toyopearl	7	5	1	W	0.0998
Toyopearl	7	5	2	W	0.1115
Toyopearl	7	5	3	W	0.1232
Toyopearl	7	10	1	W	0.1072
Toyopearl	7	10	2	W	0.1497
Toyopearl	7	10	3	W	0.1289
Toyopearl	8	1.5	1	W	0.0135
Toyopearl	8	1.5	2	W	0.0805
Toyopearl	8	1.5	3	W	0.0805
Toyopearl	8	5	1	W	0.0407
Toyopearl	8	5	2	W	0.1051
Toyopearl	8	5	3	W	0.0536
Toyopearl	8	10	1	W	0.0828
Toyopearl	8	10	2	W	0.0894
Toyopearl	8	10	3	W	0.1273

## Sheet: Standard curves
Standard hTrx conc (ug/mL)	absorbance (1)	absorbance (2)	absorbance (3)	Avg absorbance
3	0.747167	0.645767	0.678567	0.6905
1.5	0.382767	0.387067	0.342567	0.3708
0.75	0.253667	0.233267	0.237567	0.2415
0.375	0.141967	0.128767	0.128567	0.1331
0.1875	0.063267	0.063367	0.056867	0.061167
0.09375	0.033667	0.034067	0.034667	0.0341337
0	0.000667	-0.000633	-3.3e-05	3.33333e-07
Standard BSA conc (ug/mL)	Absorbance (1)	Absorbance (2)	Absorbance (3)	Avg absorbance
1500	1.16413	1.28843	1.17213	1.20823
1000	0.878833	0.908633	0.873833	0.8871
750	0.844433	0.850533	0.765233	0.820066
500	0.551933	0.557333	0.521533	0.5436
250	0.304933	0.299333	0.314533	0.306266
100	0.125333	0.115133	0.106533	0.115666
50	0.055433	0.047933	0.045033	0.0494663
0	0.011333	-0.005667	-0.005667	-3.33333e-07

## Sheet: HCP concentration
Resin	pH	Cond (mS/cm)	Replicate	Sample	Absorbance	Dilution Factor	Conc (ug/mL)	Volume (mL)	HCP (ug)		Clarified lysate	absorbance	concentration	Dilution	Volume	HCP (ug)	average
Toyopearl	6	1.5	1	FT	0.803667	1	885.915	0.25	221.479		replicate 1	0.2761	187.922	10	0.25	469.805	556.628
Toyopearl	6	1.5	2	FT	0.837767	1	925.999	0.25	231.5		replicate 2	0.3313	234.27	10	0.25	585.676
Toyopearl	6	1.5	3	FT	0.729167	1	798.34	0.25	199.585		replicate 3	0.3441	245.761	10	0.25	614.403
Toyopearl	6	5	1	FT	0.773867	1	850.885	0.25	212.721
Toyopearl	6	5	2	FT	0.717467	1	784.586	0.25	196.147
Toyopearl	6	5	3	FT	0.722867	1	790.934	0.25	197.734
Toyopearl	6	10	1	FT	0.726267	1	794.931	0.25	198.733
Toyopearl	6	10	2	FT	0.768567	1	844.655	0.25	211.164
Toyopearl	6	10	3	FT	0.741567	1	812.916	0.25	203.229
Toyopearl	7	1.5	1	FT	0.690067	1	752.378	0.25	188.094
Toyopearl	7	1.5	2	FT	0.768467	1	844.537	0.25	211.134
Toyopearl	7	1.5	3	FT	0.690967	1	753.436	0.25	188.359
Toyopearl	7	5	1	FT	0.753867	1	827.375	0.25	206.844
Toyopearl	7	5	2	FT	0.687067	1	748.851	0.25	187.213
Toyopearl	7	5	3	FT	0.732967	1	802.807	0.25	200.702
Toyopearl	7	10	1	FT	0.798967	1	880.39	0.25	220.097
Toyopearl	7	10	2	FT	0.785067	1	864.05	0.25	216.013
Toyopearl	7	10	3	FT	0.790167	1	870.045	0.25	217.511
Toyopearl	8	1.5	1	FT	0.779167	1	857.115	0.25	214.279
Toyopearl	8	1.5	2	FT	0.718867	1	786.232	0.25	196.558
Toyopearl	8	1.5	3	FT	0.647267	1	702.066	0.25	175.517
Toyopearl	8	5	1	FT	0.758967	1	833.37	0.25	208.342
Toyopearl	8	5	2	FT	0.735767	1	806.098	0.25	201.525
Toyopearl	8	5	3	FT	0.705367	1	770.363	0.25	192.591
Toyopearl	8	10	1	FT	0.790567	1	870.516	0.25	217.629
Toyopearl	8	10	2	FT	0.748767	1	821.38	0.25	205.345
Toyopearl	8	10	3	FT	0.795667	1	876.511	0.25	219.128
Toyopearl	6	1.5	1	W	0.1703	1	141.392	0.5	70.6958
Toyopearl	6	1.5	2	W	0.1797	1	152.441	0.5	76.2207
Toyopearl	6	1.5	3	W	0.1631	1	132.928	0.5	66.464
Toyopearl	6	5	1	W	0.1232	1	86.0256	0.5	43.0128
Toyopearl	6	5	2	W	0.1238	1	86.7309	0.5	43.3654
Toyopearl	6	5	3	W	0.1161	1	77.6796	0.5	38.8398
Toyopearl	6	10	1	W	0.0929	1	50.4079	0.5	25.204
Toyopearl	6	10	2	W	0.06	1	11.734	0.5	5.867
Toyopearl	6	10	3	W	0.118	1	79.913	0.5	39.9565
Toyopearl	7	1.5	1	W	0.1966	1	172.307	0.5	86.1536
Toyopearl	7	1.5	2	W	0.1372	1	102.483	0.5	51.2413
Toyopearl	7	1.5	3	W	0.0369	1	-15.42	0.5	-7.71002
Toyopearl	7	5	1	W	0.1974	1	173.248	0.5	86.6239
Toyopearl	7	5	2	W	0.1694	1	140.334	0.5	70.1668
Toyopearl	7	5	3	W	0.2211	1	201.107	0.5	100.554
Toyopearl	7	10	1	W	0.071	1	24.6645	0.5	12.3322
Toyopearl	7	10	2	W	0.0433	1	-7.89685	0.5	-3.94843
Toyopearl	7	10	3	W	0.1071	1	67.1001	0.5	33.55
Toyopearl	8	1.5	1	W	0.034	1	-18.829	0.5	-9.4145
Toyopearl	8	1.5	2	W	0.1158	1	77.3269	0.5	38.6634
Toyopearl	8	1.5	3	W	0.0701	1	23.6065	0.5	11.8033
Toyopearl	8	5	1	W	0.1399	1	105.656	0.5	52.8282
Toyopearl	8	5	2	W	0.1053	1	64.9841	0.5	32.4921
Toyopearl	8	5	3	W	0.0897	1	46.6464	0.5	23.3232
Toyopearl	8	10	1	W	0.1892	1	163.609	0.5	81.8043
Toyopearl	8	10	2	W	0.1495	1	116.941	0.5	58.4706
Toyopearl	8	10	3	W	0.2284	1	209.688	0.5	104.844

## Sheet: hTrx concentration
Resin	pH	Cond (mS/cm)	Replicate	Sample	Absorbance	Dilution Factor	Conc (ug/mL)	Volume (mL)	hTrx (ug)		Clarified lysate	absorbance	concentration	Dilution	Volume	HCP (ug)	average
Toyopearl	6	1.5	1	FT	0.070667	750	153.982	0.25	38.4954		replicate 1	0.024	0.0502505	1600	0.25	20.1002	61.4832
Toyopearl	6	1.5	2	FT	0.070767	750	154.237	0.25	38.5593		replicate 2	0.0736	0.215319	1600	0.25	86.1278
Toyopearl	6	1.5	3	FT	0.082567	750	184.59	0.25	46.1474		replicate 3	0.0678	0.195554	1600	0.25	78.2215
Toyopearl	6	5	1	FT	0.162267	750	399.572	0.25	99.893
Toyopearl	6	5	2	FT	0.135467	750	325.343	0.25	81.3357
Toyopearl	6	5	3	FT	0.140267	750	338.493	0.25	84.6233
Toyopearl	6	10	1	FT	0.085167	750	191.329	0.25	47.8322
Toyopearl	6	10	2	FT	0.154067	750	376.651	0.25	94.1629
Toyopearl	6	10	3	FT	0.149067	750	362.766	0.25	90.6914
Toyopearl	7	1.5	1	FT	0.121667	750	287.886	0.25	71.9716
Toyopearl	7	1.5	2	FT	0.087767	750	198.086	0.25	49.5215
Toyopearl	7	1.5	3	FT	0.121467	750	287.347	0.25	71.8368
Toyopearl	7	5	1	FT	0.090267	750	204.601	0.25	51.1503
Toyopearl	7	5	2	FT	0.085967	750	193.406	0.25	48.3515
Toyopearl	7	5	3	FT	0.053367	750	110.175	0.25	27.5438
Toyopearl	7	10	1	FT	0.089767	750	203.297	0.25	50.8242
Toyopearl	7	10	2	FT	0.087767	750	198.086	0.25	49.5215
Toyopearl	7	10	3	FT	0.080867	750	180.193	0.25	45.0483
Toyopearl	8	1.5	1	FT	0.103867	750	240.343	0.25	60.0857
Toyopearl	8	1.5	2	FT	0.047967	750	96.6692	0.25	24.1673
Toyopearl	8	1.5	3	FT	0.062367	750	132.862	0.25	33.2156
Toyopearl	8	5	1	FT	0.103167	750	238.491	0.25	59.6227
Toyopearl	8	5	2	FT	0.060667	750	128.56	0.25	32.14
Toyopearl	8	5	3	FT	0.048967	750	99.1643	0.25	24.7911
Toyopearl	8	10	1	FT	0.105167	750	243.786	0.25	60.9464
Toyopearl	8	10	2	FT	0.076767	750	169.623	0.25	42.4058
Toyopearl	8	10	3	FT	0.067367	750	145.562	0.25	36.3906
Toyopearl	6	1.5	1	W	0.1266	75	30.1216	0.5	15.0608
Toyopearl	6	1.5	2	W	0.0894	75	20.234	0.5	10.117
Toyopearl	6	1.5	3	W	0.0855	75	19.2193	0.5	9.60965
Toyopearl	6	5	1	W	0.0892	75	20.1818	0.5	10.0909
Toyopearl	6	5	2	W	0.1836	75	46.0064	0.5	23.0032
Toyopearl	6	5	3	W	0.1451	75	35.1797	0.5	17.5899
Toyopearl	6	10	1	W	0.0689	75	14.947	0.5	7.47349
Toyopearl	6	10	2	W	0.1577	75	38.6784	0.5	19.3392
Toyopearl	6	10	3	W	0.1459	75	35.4006	0.5	17.7003
Toyopearl	7	1.5	1	W	0.0964	75	22.0656	0.5	11.0328
Toyopearl	7	1.5	2	W	0.0776	75	17.1767	0.5	8.58834
Toyopearl	7	1.5	3	W	0.1187	75	27.9901	0.5	13.9951
Toyopearl	7	5	1	W	0.0998	75	22.9601	0.5	11.4801
Toyopearl	7	5	2	W	0.1115	75	26.0624	0.5	13.0312
Toyopearl	7	5	3	W	0.1232	75	29.2022	0.5	14.6011
Toyopearl	7	10	1	W	0.1072	75	24.9179	0.5	12.459
Toyopearl	7	10	2	W	0.1497	75	36.452	0.5	18.226
Toyopearl	7	10	3	W	0.1289	75	30.7453	0.5	15.3727
Toyopearl	8	1.5	1	W	0.0135	75	1.2343	0.5	0.617152
Toyopearl	8	1.5	2	W	0.0805	75	17.9245	0.5	8.96226
Toyopearl	8	1.5	3	W	0.0805	75	17.9245	0.5	8.96226
Toyopearl	8	5	1	W	0.0407	75	7.86196	0.5	3.93098
Toyopearl	8	5	2	W	0.1051	75	24.3608	0.5	12.1804
Toyopearl	8	5	3	W	0.0536	75	11.076	0.5	5.53799
Toyopearl	8	10	1	W	0.0828	75	18.5193	0.5	9.25964
Toyopearl	8	10	2	W	0.0894	75	20.234	0.5	10.117
Toyopearl	8	10	3	W	0.1273	75	30.3113	0.5	15.1556

## Sheet: HCP% and hTrx% in FT and Wash
Resin	pH	Cond (mS/cm)	Replicate	HCP in FT+W	%HCP in FT+W	hTrx in FT+W	%hTrx in FT+W	corrected %hTrx FT+W
Toyopearl	6	1.5	1	292.174	52.4901	53.5562	87.1071	87.1071
Toyopearl	6	1.5	2	307.72	55.283	48.6763	79.1701	79.1701
Toyopearl	6	1.5	3	266.049	47.7966	55.7571	90.6867	90.6867
Toyopearl	6	5	1	255.734	45.9434	109.984	178.885	178.885
Toyopearl	6	5	2	239.512	43.0291	104.339	169.703	169.703
Toyopearl	6	5	3	236.573	42.5012	102.213	166.246	166.246
Toyopearl	6	10	1	223.937	40.231	55.3056	89.9525	89.9525
Toyopearl	6	10	2	217.031	38.9903	113.502	184.607	184.607
Toyopearl	6	10	3	243.186	43.6891	108.392	176.295	176.295
Toyopearl	7	1.5	1	274.248	49.2696	83.0044	135.003	135.003
Toyopearl	7	1.5	2	262.376	47.1366	58.1099	94.5135	94.5135
Toyopearl	7	1.5	3	180.649	32.4542	85.8319	139.602	139.602
Toyopearl	7	5	1	293.468	52.7224	62.6304	101.866	101.866
Toyopearl	7	5	2	257.38	46.2391	61.3827	99.8366	99.8366
Toyopearl	7	5	3	301.255	54.1215	42.1449	68.547	68.547
Toyopearl	7	10	1	232.43	41.7568	63.2832	102.928	102.928
Toyopearl	7	10	2	212.064	38.098	67.7475	110.189	110.189
Toyopearl	7	10	3	251.061	45.104	60.421	98.2724	98.2724
Toyopearl	8	1.5	1	204.864	36.8045	60.7028	98.7308	98.7308
Toyopearl	8	1.5	2	235.221	42.2583	33.1296	53.884	53.884
Toyopearl	8	1.5	3	187.32	33.6526	42.1779	68.6007	68.6007
Toyopearl	8	5	1	261.171	46.9202	63.5536	103.368	103.368
Toyopearl	8	5	2	234.017	42.0418	44.3204	72.0855	72.0855
Toyopearl	8	5	3	215.914	38.7896	30.3291	49.3291	49.3291
Toyopearl	8	10	1	299.433	53.7941	70.206	114.187	114.187
Toyopearl	8	10	2	263.816	47.3953	52.5227	85.4262	85.4262
Toyopearl	8	10	3	323.972	58.2026	51.5462	83.8379	83.8379
